# Supplementary material for: Microfluidic One-Pot Digital Droplet FISH Using LNA/DNA Molecular Beacons for Bacteria Detection and Absolute Quantification
Source: Biosensors (Basel). 2022 Apr 12;12(4):237. doi: 10.3390/bios12040237 (PMC9032532; doi:10.3390/bios12040237)
Supplement: Supplementary file 1 [file biosensors-12-00237-s001.zip]

Archive with 1 entries (1 files):
- biosensors-1646947-supplementary.pdf
